# Supplementary material for: Correlation Between Sarcopenia and Oral Health in Patients on Chronic Hemodialysis
Source: Life (Basel). 2025 May 21;15(5):823. doi: 10.3390/life15050823 (PMC12113631; doi:10.3390/life15050823)
Supplement: Supplementary file 1 [file life-15-00823-s001.zip]

Archive with 1 entries (1 files):
- life-3585145-supplementary.pdf
